# Supplementary material for: Urinary antimicrobial peptides and cytokines as biomarkers for recurrent urinary tract infection in children and adolescents
Source: Front Immunol. 2026 Jun 15;17:1838231. doi: 10.3389/fimmu.2026.1838231 (PMC13310754; doi:10.3389/fimmu.2026.1838231)
Supplement: Supplementary file 2 [file Table1.xlsx]

## Sheet: Supplemental Table 1
Study number	Gender	Age at enrollment (yrs)	Race/Ethcnicity	Height (cm)	Weight (kg)	Number of prior UTI	Number of prior Febrile UTI	Number of prior non-Febrile UTI	Bristol Score	Serum Creatinine (mg/dL)	GFR Schwartz	Urine Leukocyte Esterase	Urine Specific Gravity	HNP1-3 (pg/mL)	BD-1 (pg/mL)	Cathelicidin (ng/mL)	Lipocalin 2 (pg/mL)	RNase 7 (ng/mL)	SLPI (pg/mL)	IL-1β (pg/mL)	IL-6 (pg/mL)	IL-8 (pg/mL)	TNF-α (pg/mL)	UCr (mg/dL)	HNP1-3/UCr (ng/mg)	BD-1/UCr (ng/mg)	Cathelicidin/Ucr (ng/mg)	Lipocalin 2/UCr (ng/mg)	RNase 7/UCr (ng/mg)	SLPI/UCr (ng/mg)	IL-1β/UCr (pg/mg)	IL-6/UCr (pg/mg)	IL-8/UCr (pg/mg)	TNFα/UCr (pg/mg)
Control Participants
1	Female	13.48	Hispanic/latino	158.2	66.8				4	0.57	114.63	Negative	1.005	1005	447.83	8.37	297.78	188.5	508.07	0.24	0.22	53.89	0.03	12.57	7.99	3.56	66.57	2.37	1500.04	4.04	1.93	1.77	428.86	0.25
2	Female	14.19	Hispanic/latino	171.3	130				NA	0.58	121.98	Negative	1.005	121	304.72	8.12	0.19	1326	181.47	0.03	0.01	0.02	0.03	10.21	1.19	2.99	79.56	0.0001	12991.7	1.78	0.31	0.09	0.24	0.26
3	Female	14.77	White	165.5	85.3				4	0.4	170.88	Negative	> or = 1.030	1345	450.59	5.8	1813.33	106	112.13	0.17	0.13	5.84	0.03	221.27	0.61	0.2	2.62	0.82	47.91	0.05	0.08	0.06	2.64	0.01
4	Female	7.15	Black	121	28.4				NA	0.44	113.58	Negative	1.02	247	520.93	8.45	0.19	2246	309	0.07	0.23	1.48	0.05	154.6	0.16	0.34	5.46	0	1452.76	0.2	0.04	0.15	0.96	0.03
5	Female	11.47	White	153.9	35.2				NA	0.61	104.2	Negative	< 1.005	46	551.28	13.08	262.22	168.5	318.13	0.05	0.1	0.79	0.02	19.65	0.23	2.81	66.57	1.33	857.68	1.62	0.23	0.5	4.01	0.08
6	Female	6.06	White	110.4	16.6				NA	0.29	157.22	Negative	1.025	627	527.48	13.37	0.19	131	731.47	0.25	0.18	6.25	0.03	164.04	0.38	0.32	8.15	0.0001	79.86	0.45	0.15	0.11	3.81	0.02
7	Female	14.77	White	163.8	86.6				NA	0.56	120.8	trace	1.02	1669	582.31	13.66	2554.44	118.5	904.4	0.26	0.05	13.67	0.02	143.39	1.16	0.41	9.53	1.78	82.64	0.63	0.18	0.03	9.54	0.002
8	Female	11.87	White	155.4	62.4				NA	0.5	128.36	Negative	1.025	206	412.66	4.65	1153.33	1376	862.13	0.32	0.11	3.32	0.02	259.76	0.08	0.16	1.79	0.44	529.71	0.33	0.12	0.04	1.28	0.01
9	Female	15.45	White	173.7	79.7				NA	0.52	137.96	Negative	< 1.005	842	507.83	8.12	823.33	1246	14.27	0.04	0.1	2.37	0.04	64.48	1.3	0.79	12.59	1.28	1932.27	0.02	0.06	0.16	3.67	0.06
10	Female	8.86	White	129	40.8				NA	0.44	121.08	Negative	1.02	1652	648.86	10.5	1181.11	2003.5	739.73	2.12	0.06	27.11	0.03	254.75	0.65	0.25	4.12	0.46	786.46	0.29	0.83	0.02	10.64	0.01
11	Female	5.78	Nepali	98.4	12.6				NA	0.27	150.52	Negative	1.015	43	554.38	7.71	0.19	591	791.13	0.03	0.25	1.22	0.02	25.69	0.17	2.16	30.02	0.001	2300.22	3.08	0.13	0.98	4.76	0.09
12	Female	9.05	White	127.7	24.4				0	0.49	107.63	trace	1.01	2219	499.55	8.71	0.19	2226	538.53	0	0.03	0.03	0.003	6.52	34.03	7.66	133.6	0.001	34145.4	8.26	0.03	0.51	0.52	0.05
13	Female	6.01	White	111.1	19.5				NA	0.21	218.5	small	1.02	4777	573.34	9.06	2881.11	1028.5	511	13.68	0.35	201.23	0.23	118.02	4.05	0.49	7.68	2.44	871.44	0.43	11.59	0.29	170.5	0.2
14	Female	15.24	White	164.9	70.5				4	NA	NA	Negative	> or = 1.030	1167	449.55	6.43	643.33	383.5	780.07	0.07	0.05	4.18	0.05	346.78	0.34	0.13	1.85	0.19	110.59	0.22	0.02	0.01	1.21	0.01
15	Female	15.4	White	167	103.5				0	0.59	116.9	large	1.025	4888	488.86	6.27	2846.67	906	787	34.02	1.13	90.12	0.05	256.22	1.91	0.19	2.45	1.11	353.6	0.31	13.28	0.44	35.17	0.02
16	Female	16.8	White	159.5	64.7				0	0.57	115.57	Negative	< 1.005	608	417.48	5.84	1321	290	1081.4	0.05	0.03	0.23	0.03	7.26	8.38	5.75	80.54	18.2	3996.34	14.9	0.73	0.4	3.2	0.43
17	Female	10.39	White	140.6	27.8				NA	0.28	207.39	Negative	> or = 1.030	3150	315.07	10.54	1573.5	857.14	808	0.39	0.22	65.5	0.07	107.99	2.92	0.29	9.76	1.46	793.69	0.75	0.36	0.2	60.65	0.07
18	Female	11.94	White	158	45.8				0	0.46	141.86	Negative	1.025	519	354.03	8.06	890.17	844.29	812.87	0.04	0.66	2.59	0.01	81.89	0.63	0.43	9.85	1.09	1031.03	0.99	0.05	0.81	3.16	0.01
19	Female	13.44	White	162.6	77.2				0	NA	NA	Negative	1.015	3354	517.48	10.79	2245.17	774.29	807.67	0.64	0.86	67.87	0.04	156.81	2.14	0.33	6.88	1.43	493.76	0.52	0.41	0.55	43.28	0.02
20	Female	6.03	White	112.3	17.9				NA	NA	NA	Negative	1.02	3865	802.66	8.65	430.8	336	986.33	0.16	4.18	25.33	0.01	57.7	6.7	1.39	15	0.75	582.33	1.71	0.27	7.24	43.9	0.02
21	Female	8.34	White	140.6	41				0	NA	NA	Negative	1.01	3028	548.86	8.39	1729.33	2558.57	757.33	1.08	0.7	25.71	0.08	118.32	2.56	0.46	7.09	1.46	2162.44	0.64	0.91	0.59	21.73	0.07
22	Female	4.31	Hispanic/latino	107.9	19.2				0	NA	NA	Negative	1.02	112	425.07	6.45	0.19	335.71	302.2	0.13	0.04	0.43	0.02	60.06	0.19	0.71	10.74	0.003	558.97	0.5	0.22	0.06	0.71	0.03
23	Female	6.65	Hispanic/latino	114.4	19.7				0	NA	NA	Negative	1.25	247	343.34	6.34	561	550	450.53	0.72	0.09	11.96	0.01	90.59	0.27	0.38	7	0.62	607.13	0.5	0.8	0.1	13.2	0.01
24	Female	5.06	White	106.5	18.1				0	NA	NA	Negative	1.01	2222	603.34	10.34	2160.17	298.57	430.8	1.57	2.75	23.84	0.13	33.66	6.6	1.79	30.71	6.42	887.08	1.28	4.66	8.17	70.82	0.38
25	Female	9.1	Black	145.7	51.1				0	NA	NA	Negative	1.03	7804	466.1	8.27	0.19	1978.57	2151.13	1.47	0.28	250.38	0.15	156.96	4.97	0.3	5.27	0.0001	1260.54	1.37	0.94	0.18	159.51	0.1
26	Female	10.07	Black	156.1	48.2				NA	NA	NA	Negative	1.03	552	463.69	7.84	1724.33	720	2117.6	0.07	0.62	1.87	0.03	173.92	0.32	0.27	4.51	0.99	413.98	1.22	0.04	0.36	1.07	0.02
27	Female	3.89	White	98.3	18.6				0	NA	NA	Negative	1.01	1397	604.72	5.88	138.5	281.43	466.67	0.13	0.04	1.07	0.03	17.14	8.15	3.53	34.31	0.81	1642.07	2.72	0.77	0.25	6.24	0.15
28	Female	12.43	Black	151.8	39				NA	NA	NA	Negative	1.03	245	423.34	5.78	0.19	445.71	635	0.06	0.18	0.52	0.01	251.95	0.1	0.17	2.29	0.0001	176.91	0.25	0.02	0.07	0.21	0.003
29	Female	13.46	Black	166.8	50.1				NA	NA	NA	Negative	1.025	584	515.41	10.64	1620.17	947.14	794.8	0.19	0.58	11.65	0.03	292.95	0.2	0.18	3.63	0.55	323.31	0.27	0.06	0.2	3.98	0.01
30	Female	7.27	Black	115.5	21.9				NA	NA	NA	Negative	1.01	4535	649.55	8.47	1380.17	372.86	614.4	1.27	0.1	32.05	0.02	89.85	5.05	0.72	9.43	1.54	414.97	0.68	1.42	0.11	35.67	0.02
31	Female	10	White	131.5	27.5				NA	NA	NA	Negative	> or = 1.30	205	403.34	10.54	455.96	1011	881	0.38	0.7	8.85	0.02	330.86	0.06	0.12	3.19	0.14	305.57	0.27	0.12	0.21	2.68	0.01
32	Female	17.79	White	176.1	82.9				NA	NA	NA	Negative	1.01	281	501.62	7.9	516	240	213	0.04	0.03	0.25	0.02	1.21	23.23	41.48	653.27	42.66	19843.9	17.61	3.49	2.73	20.67	1.24
33	Female	17.57	White	159.6	77.6				NA	NA	NA	Negative	1.025	537	508.52	10.44	300.17	251.43	164.73	0.08	0.05	0.28	0.03	23.19	2.31	2.19	45.03	1.29	1084.41	0.71	0.33	0.22	1.19	0.13
34	Female	7.29	Black	127	37.6				NA	NA	NA	Negative	1.025	9400	486.79	13.09	818.5	407.14	41.13	0.2	0.11	8.51	0.04	51.21	18.36	0.95	25.57	1.6	795.05	0.08	0.4	0.21	16.62	0.08
35	Female	17.08	White	168.3	113.2				NA	NA	NA	trace	> or = 1.30	6803	449.9	8.32	2031	303.5	780.6	1.31	0.5	20.22	0.03	163.16	4.17	0.28	5.1	1.24	186.02	0.48	0.8	0.31	12.39	0.02
36	Female	16.34	White	164.6	90.5				NA	NA	NA	Negative	1.02	579	559.9	8.08	1688.5	441.43	1405.93	0.15	0.11	4.67	0.003	116.99	0.49	0.48	6.9	1.44	377.32	1.2	0.13	0.1	3.99	0.003
37	Female	17.03	White	163.5	55.3				NA	NA	NA	Negative	1.02	1013	511.97	9.85	1688.5	254.29	124.53	0.94	0.24	548.29	0.23	2.68	37.74	19.07	367.08	62.9	9472.84	4.64	34.96	8.94	20425.4	8.57
UTI Participants
UTI1	Female	5.9	White	118.4	37.5	5	1	5	NA	0.45	108.66	Negative	1.025	5124	173.34	1.81	1146.79	113.5	1462.93	1.45	0.14	38.16	0.02	9.03	56.77	1.92	20.07	12.7	1257.4	16.21	16.09	1.53	422.7	0.19
UTI2	Female	10.35	White	145	35.4	3	0	3	NA	NA	NA	Negative	1.02	5159	473.34	1.98	1009.29	361	1498	0.62	0.19	28.33	0.03	135.43	3.81	0.35	1.46	0.75	266.56	1.11	0.46	0.14	20.92	0.02
UTI3	Female	8.39	White	125.5	27.1	5	0	5	4	NA	NA	Negative	1.02	3978	367.48	1.65	180.13	933.5	1332.8	0.13	0.19	7.45	0.04	177.32	2.24	0.21	0.93	0.1	526.46	0.75	0.07	0.11	4.2	0.02
UTI4	Female	6.65	White	116.6	24.4	2	0	2	1	0.3	160.52	large	1.02	5939	397.14	4.13	1267.21	2268.5	1312.67	5.27	0.42	1506.64	0.26	97.82	6.07	0.41	4.22	1.3	2319.12	1.34	5.39	0.43	1540.26	0.26
UTI5	Female	5.71	White	116.4	20.2	3	1	2	4	0.4	120.18	Negative	1.02	3399	410.93	3.23	458.46	186	1269.93	0.07	0.18	19.06	0.03	48.85	6.96	0.84	6.61	0.94	380.76	2.6	0.15	0.36	39.03	0.06
UTI6	Female	16.2	Indian	164	52.3	7	0	7	4	0.6	112.89	trace	1.03	4742	495.76	6.01	1233.46	183.5	1495.47	3.78	0.21	135.59	0.04	81.45	5.82	0.61	7.38	1.51	225.3	1.84	4.64	0.26	166.47	0.05
UTI7	Female	4.47	Black	105	18	3	1	2	3	0.44	98.56	small	1.03	4773	172.31	3.69	1092.63	136	916.33	66.16	1.11	181.29	0.12	245.31	1.95	0.07	1.5	0.45	55.44	0.37	26.97	0.45	73.9	0.05
UTI8	Female	4.11	White	102.8	18.2	4	2	2	2	NA	NA	trace	1.025	4653	390.24	3.87	1144.29	701	2089.67	11.96	1.59	315.19	0.09	108.29	4.3	0.36	3.57	1.06	647.34	1.93	11.05	1.47	291.06	0.08
UTI9	Female	16.26	Indian	161.2	51.7	7	0	7	2	0.57	116.8	small	1.005	3534	404.72	3.87	1177.63	173.5	1138.47	1.84	0.34	198.96	0.07	22.3	15.85	1.81	17.34	5.28	778	5.11	8.27	1.51	892.16	0.33
UTI10	Female	13.56	White	157.9	53.3	3	0	3	2	0.73	89.33	Negative	1.03	3953	419.9	5.86	990.13	86	2199.8	0.41	0.21	28.99	0.05	127.76	3.09	0.33	4.59	0.78	67.31	1.72	0.32	0.16	22.69	0.04
UTI11	Female	6.63	White	123.6	25.5	4	1	3	3	0.42	121.54	Negative	1.015	2420	379.55	4.1	1617.67	222.86	754.13	0.21	0.23	9.06	0.03	13.75	17.6	2.76	29.85	11.77	1621.21	5.49	1.52	1.64	65.9	0.24
UTI12	Female	3.81	White	104	19	2	2	0	2	NA	NA	Negative	1.005	1965	429.55	3.35	122.67	227.14	578.33	0.05	0.02	0.17	0.03	10.58	18.57	4.06	31.71	1.16	2147.53	5.47	0.44	0.18	1.56	0.27
UTI13	Female	6.75	Hispanic/Latino	119	23.3	2	2	0	3	0.4	122.87	small	1.015	1630	233	5.66	2051.83	231.43	1541.2	0.12	0.17	36.97	0.02	104.01	1.57	0.22	5.44	1.97	222.5	1.48	0.12	0.16	35.54	0.02
UTI14	Female	15.34	White	147.5	47.3	5	3	2	4	NA	NA	Negative	1.02	2644	404.38	3.41	297.21	876	1274.8	0.52	0.19	7.07	0.02	189.26	1.4	0.21	1.8	0.16	462.85	0.67	0.27	0.1	3.73	0.01
UTI15	Female	4.41	White	106	16	4	0	4	4	0.31	141.22	Negative	1	2469	246.79	8.39	0.54	228.57	1623.07	0.03	0.5	0.67	0.003	61.98	3.98	0.4	13.53	0.001	368.8	2.62	0.05	0.81	1.08	0.005
UTI16	Female	17.24	White	163.1	55.8	3	2	1	4	0.61	110.43	Negative	1.025	3774	411.62	8.27	1235.96	141	2124.8	0.75	22.24	102.33	0.06	392.8	0.96	0.1	2.11	0.31	35.9	0.54	0.19	5.66	26.05	0.01
UTI17	Female	17.31	White	161.5	56.6	4	3	1	4	NA	NA	Negative	1.005	2942	446.79	1.95	646.38	116	343.93	0.13	0.29	10.08	0.04	60.5	4.86	0.74	3.23	1.07	191.73	0.57	0.22	0.48	16.66	0.06
UTI18	Female	15.6	White	170.3	60.4	3	1	2	4	0.49	50.91	Negative	1.015	43	434.38	6.25	689.71	228.5	512.6	0.11	0.46	11.43	0.03	138.23	0.03	0.31	4.52	0.5	165.3	0.37	0.08	0.33	8.27	0.02
UTI19	Female	4.82	White	107.9	21.9	4	3	1	3	NA	NA	moderate	1.02	2589	211.28	5.68	2246.83	231.43	17.4	0.69	0.46	62	0.07	104.31	2.48	0.2	5.45	2.15	221.87	0.02	0.66	0.44	59.44	0.06
UTI20	Female	14.86	White	154.8	57.1	3	0	3	3	0.5	127.86	small	1.03	1425	411.97	3.55	2261.83	865.71	2151.07	2.53	3.2	280.51	0.09	494.28	0.29	0.08	0.72	0.46	175.15	0.44	0.51	0.65	56.75	0.02
UTI21	Female	6.68	White	122.6	22.7	3	0	3	4	NA	NA	trace	1.01	900	388.17	1.98	2297.67	235.71	728.13	0.38	0.13	22.38	0.04	35.87	2.51	1.08	5.53	6.41	657.13	2.03	1.06	0.36	62.38	0.12
UTI22	Female	10.03	White	152.1	61.9	3	0	3	4	NA	NA	trace	1.015	4272	408.52	3.54	2145.17	267.14	747.53	2.65	1.34	85.63	0.06	81.45	5.24	0.5	4.35	2.63	328	0.92	3.25	1.64	105.14	0.07
UTI23	Female	8.65	White	133.2	26.2	7	3	4	3	0.53	103.8	Negative	1.015	493	381.97	3.53	1507.67	448.57	1208.87	0.23	0.06	15.62	0.01	61.68	0.8	0.62	5.72	2.44	727.24	1.96	0.37	0.09	25.32	0.01
UTI24	Female	9.3	White	137.7	43.4	9	0	9	4	0.35	162.49	Negative	1.01	162	255.07	8.16	1710.17	258.57	815.67	0.26	0.76	11.93	0.02	31.59	0.51	0.81	25.83	5.41	818.45	2.58	0.81	2.42	37.75	0.07
UTI25	Female	12.33	White	156.7	41.1	4	0	4	NA	NA	NA	trace	1.015	3584	177.48	8.57	2154.33	268.57	856.67	4.05	2.43	155.37	1.42	51.95	6.9	0.34	16.5	4.15	517.01	1.65	7.8	4.67	299.09	2.74
UTI26	Female	12.19	White	149.5	37.3	3	0	3	3	0.4	154.36	trace	1.02	3763	429.21	6.34	2083.5	552.86	2113.13	0.83	13.14	32.24	0.07	304.01	1.24	0.14	2.08	0.69	181.85	0.7	0.27	4.32	10.61	0.02
UTI27	Female	8.47	Black	133.3	28.1	3	0	3	NA	NA	NA	Large	1.025	4454	447.83	3.46	2221	247.14	1311.2	55.31	0.31	1121.16	0.18	340.3	1.31	0.13	1.02	0.65	72.63	0.39	16.25	0.09	329.47	0.05
UTI28	Female	8.21	White	121	32.2	6	1	5	NA	NA	NA	trace	1.015	2711	606.79	3.54	1868.5	260	707.93	0.3	0.31	39.12	0.07	46.49	5.83	1.31	7.62	4.02	559.26	1.52	0.65	0.67	84.16	0.15
UTI29	Female	5.94	White	121.6	23.6	5	0	5	NA	NA	NA	small	1.01	4236	439.21	8.46	2252.67	237.14	662.87	0.08	0.17	15.27	0.03	39.85	10.63	1.1	21.22	5.65	595.05	1.66	0.2	0.43	38.32	0.08
UTI30	Female	14.42	White	160.4	75.6	5	0	5	NA	0.5	132.49	small	1.025	3767	364.38	10.49	2100	1293.5	1405.73	0.67	0.47	33.71	0.05	150.18	2.51	0.24	6.98	1.4	861.32	0.94	0.45	0.31	22.45	0.03
UTI31	Female	7.19	White	125.2	27.3	2	1	1	NA	NA	NA	trace	1.015	3276	221.97	5.85	1745.56	553.5	689.87	1.23	0.07	25.83	0.07	45.6	7.18	0.49	12.83	3.83	1213.69	1.51	2.7	0.15	56.63	0.15
UTI32	Female	10.34	White	150.9	62.8	3	0	3	NA	NA	NA	trace	1.015	3540	193	5.75	2627.78	201	1255.33	0.09	0.58	11.49	0.02	47.67	7.43	0.4	12.07	5.51	421.65	2.63	0.19	1.21	24.1	0.04
UTI33	Female	9.69	White	136.3	27.9	11	3	8	2	NA	NA	Negative	1.01	4047	393.69	3.77	0.19	113.5	576.2	0.03	0.02	0.15	0.003	13.16	30.76	2.99	28.68	0.001	862.7	4.38	0.23	0.17	1.14	0.02
UTI34	Female	8.43	White	134.3	36.7	5	1	4	3	0.37	149.91	small	1.02	3422	293.34	1.87	3025.56	1603.5	1424.53	7.96	2.37	1556.16	0.91	124.81	2.74	0.24	1.49	2.42	1284.77	1.14	6.38	1.9	1246.84	0.73
UTI35	Female	5.77	Black	117.2	26.2	7	2	5	3	NA	NA	trace	1.02	4285	601.28	2.69	3965.44	591	1173.13	1.76	0.76	119.17	0.04	122.01	3.51	0.49	2.2	3.25	484.4	0.96	1.45	0.62	97.67	0.03
UTI36	Female	11.21	White	155.2	64.3	3	0	3	4	0.47	136.38	Negative	1.015	4139	399.21	10.46	228.88	441	2158.13	0.1	0.91	2.59	0.03	271.86	1.52	0.15	3.85	0.08	162.22	0.79	0.04	0.33	0.95	0.01
UTI37	Female	11.09	White	165.3	51.8	4	1	3	3	NA	NA	small	1.02	4727	421.97	16.37	3106.67	676	1798.8	7.24	0.31	353.74	0.05	163.16	2.9	0.26	10.03	1.9	414.33	1.1	4.44	0.19	216.81	0.03
UTI38	Female	4.89	White	109	22.7	2	2	0	3	0.45	100.04	Negative	1.02	9959	407.14	11.68	1295.56	141	651.93	0.06	0.12	5.8	0.06	6.52	152.76	6.25	179.12	19.87	2162.85	10	0.89	1.84	89.03	0.94
UTI39	Female	16.95	White	165.3	51.8	4	0	4	3	NA	NA	small	1.015	4248	396.45	5.82	423.33	141	644.87	0.1	0.04	2.74	0.004	9.91	42.86	4	58.75	4.27	1422.59	6.51	0.99	0.43	27.69	0.04
UTI40	Female	7.99	White	130	31.2	3	3	0	2	0.3	178.97	small	1.02	2007	437.48	6.08	2393.33	128.5	727.4	0.51	0.09	5.9	0.05	7.26	27.65	6.03	83.79	32.98	1770.79	10.02	6.99	1.21	81.36	0.74
UTI41	Female	12.27	White	164.7	56.7	3	2	1	NA	NA	NA	Negative	<1.005	4254	478.86	8.22	78.46	161.5	1574.2	0.03	0.07	0.12	0.03	19.5	21.81	2.46	42.17	0.4	828.27	8.07	0.17	0.35	0.63	0.15
UTI42	Female	8.06	White	144.8	50.3	4	0	4	NA	0.42	142.39	moderate	1.015	5859	362.66	6.87	3166.67	901	754.13	8.73	0.83	1351.87	0.38	77.32	7.58	0.47	8.89	4.1	1165.35	0.98	11.3	1.08	1748.51	0.49
