# Supplementary material for: Urinary antimicrobial peptides and cytokines as biomarkers for recurrent urinary tract infection in children and adolescents
Source: Front Immunol. 2026 Jun 15;17:1838231. doi: 10.3389/fimmu.2026.1838231 (PMC13310754; doi:10.3389/fimmu.2026.1838231)
Supplement: Supplementary file 3 [file Table2.xlsx]

## Sheet: Supplemental Table 2
Study ID	Number of prior UTI	Age at postive culture (years)	Culture confirmed UTI number	Urine Culture Results
UTI 1	5	3.12	1	100,000 CFU E. coli
		4.23	2	100,000 CFU E. coli
		5.38	3	100,000 CFU E. coli
UTI 2	3	4.26	1	50,000 CFU E. coli
		5.4	2	100,000 CFU E. coli
		8.7	3	100,000 CFU E. coli
UTI 3	5	6.43	1	100,000 CFU E. coli
		6.52	2	100,000 CFU E. coli
		6.99	3	100,000 CFU E. coli
		8.98	4	100,000 CFU E. coli
		9.02	5	100,000 CFU E. coli
UTI 4	2	4.72	1	100,000 CFU E. coli
		5.76	2	100,000 CFU E. coli
UTI 5	3	2.77	1	100,000 CFU E. coli
		4.62	2	100,000 CFU E. coli
		5.04	3	100,000 CFU E. coli
UTI 6	7	13.78	1	50,000 CFU E. coli
		13.92	2	50,000 CFU E. coli
		14.09	3	50,000 CFU Group B Streptococcus
		15.01	4	100,000 CFU E. coli
		15.33	5	100,000 CFU E. coli
		15.84	6	100,000 CFU E. coli
		15.95	7	100,000 CFU E. coli
UTI 7	3	3.14	1	100,000 CFU E. coli
		4.25	2	100,000 CFU E. faecalis
		4.41	3	100,000 CFU E. faecalis
UTI 8	4	2.11	1	100,000 CFU E. coli
		3.6	2	100,000 CFU E. coli
		3.43	3	100,000 CFU E. coli
		4.01	4	100,000 CFU E. coli
UTI 10	3	8.55	1	50,000 CFU Group B Streptococcus
		13.28	2	100,000 CFU E. coli
		13.37	3	100,000 CFU E. coli
UTI 11	4	1.07	1	100,000 CFU E. coli
		5.91	2	100,000 CFU Group B Streptococcus
		6.49	3	100,000 CFU E. coli
		6.41	4	100,000 CFU E. coli
UTI 12	2	3	1	100,000 CFU E. coli
		3.09	2	100,000 CFU E. coli
UTI 13	2	5.93	1	100,000 CFU E. coli
		6.09	2	100,000 CFU E. coli
UTI 14	5	13.43	1	100,000 CFU E. coli
		13.58	2	100,000 CFU P. aeurignosa
		13.06	3	100,000 CFU E. coli
		13.23	4	100,000 CFU E. coli
		14.27	5	100,000 CFU E. coli
UTI 15	4	3.62	1	100,000 CFU E. coli
		4.41	2	100,000 CFU E. coli
		4.17	3	100,000 CFU E. coli
		4.26	4	100,000 CFU E. coli
UTI 16	3	15.19	1	100,000 CFU E. coli
		15.42	2	100,000 CFU E. coli
		16.57	3	50,000 CFU Group B Streptococcus
UTI 17	4	16.67	1	100,000 CFU E. coli
		16.83	2	100,000 CFU E. coli
		17.12	3	100,000 CFU E. coli
		17.21	4	100,000 CFU E. coli
UTI 18	3	15.05	1	100,000 CFU E. coli
		15.29	2	100,000 CFU E. coli
		15.38	3	100,000 CFU E. coli
UTI 19	4	2.99	1	100,000 CFU E. coli
		4.1	2	100,000 CFU E. coli
		4.22	3	100,000 CFU E. coli
		4.7	4	100,000 CFU E. coli
UTI 20	3	11.81	1	100,000 CFU E. coli
		14.47	2	100,000 CFU E. coli
		14.66	3	100,000 CFU E. coli
UTI 21	3	4.48	1	100,000 CFU E. coli
		6.67	2	100,000 CFU E. coli
		6.76	3	100,000 CFU E. coli
UTI 22	3	7.38	1	100,000 CFU E. coli
		8.37	2	100,000 CFU E. coli
		8.53	3	100,000 CFU E. coli
UTI 23	7	5.37	1	100,000 CFU E. coli
		6.3	2	100,000 CFU E. coli
		6.53	3	100,000 CFU E. coli
		6.6	4	100,000 CFU E. coli
		7.56	5	100,000 CFU E. coli
		7.79	6	100,000 CFU E. feacalis
		9.07	7	100,000 CFU E. coli
UTI 24	9	3.14	1	50,000 CFU E. coli
		3.87	2	100,000 CFU E. coli
		4.62	3	100,000 CFU E. coli
		5.08	4	100,000 CFU E. coli
		6.11	5	100,000 CFU E. coli
		5.47	6	100,000 CFU E. coli
		6.29	7	80,000 CFU E. coli
		6.47	8	100,000 CFU E. coli
		7.81	9	100,000 CFU Enterobacter cloacae complex
UTI 25	4	6.55	1	100,000 CFU P. mirabilis
		6.93	2	100,000 CFU E. coli
		9.19	3	100,000 CFU P. aeurignosa
		8.33	4	100,000 CFU E. coli
UTI 26	3	4.81	1	100,000 CFU E. coli
		11.09	2	100,000 CFU E. coli
		11.73	3	50,000 CFU E. coli
UTI 27	3	6.08	1	100,000 CFU E. coli
		6.16	2	100,000 CFU E. feacalis
		8	3	100,000 CFU E. coli
UTI 28	6	4.66	1	100,000 CFU E. coli
		6.58	2	100,000 CFU E. coli
		6.61	3	100,000 CFU E. coli
		6.72	4	100,000 CFU E. coli
		7.1	5	100,000 CFU E. coli
		7.3	6	100,000 CFU E. coli
UTI 29	5	4.32	1	100,000 CFU E. coli
		4.46	2	100,000 CFU E. coli
		4.86	3	100,000 CFU E. coli
		4.95	4	100,000 CFU E. coli
		5.79	5	50,000 CFU E. coli
UTI 30	5	10.05	1	100,000 CFU E. coli
		10.33	2	100,000 CFU E. coli
		11.73	3	100,000 CFU E. coli
		11.96	4	100,000 CFU E. coli
		12.89	5	50,000 CFU E. coli
UTI 31	2	6.64	1	50,000 Streptococcus spp
		6.84	2	50,000 CFU E. coli
UTI 32	3	7.89	1	50,000 CFU E. coli
		9.31	2	100,000 CFU E. coli
		9.95	3	100,000 CFU E. coli
UTI 33	11	4.36	1	100,000 CFU E. coli
		5.67	2	100,000 CFU E. coli
		7.67	3	100,000 CFU K. pneumoniae
		9.37	4	100,000 CFU E. coli
UTI 34	5	5.57	1	100,000 CFU E. coli
		4.2	2	100,000 CFU E. coli
		5.39	3	100,000 CFU E. coli
		6.35	4	100,000 CFU E. coli
		8.25	5	100,000 CFU E. coli
UTI 35	7	2.99	1	100,000 CFU E. coli
		3.21	2	80,000 CFU E. coli
		3.53	3	100,000 CFU E. coli
		4.25	4	100,000 CFU E. coli
		5.13	5	100,000 CFU E. coli
		5.63	6	100,000 CFU E. coli
UTI 36	3	10.36	1	100,000 CFU E. coli
		10.68	2	50,000 CFU E. coli
		10.83	3	50,000 CFU E. coli
UTI 37	4	4.63	1	50,000 CFU E. coli
		4.85	2	50,000 CFU E. coli
		5.42	3	50,000 CFU E. coli
		7.18	4	50,000 CFU E. coli
UTI 38	2	3.36	1	100,000 CFU E. coli
		3.87	2	100,000 CFU S. aureus
UTI 39	4	13.32	1	100,000 CFU E. coli
		16.46	2	100,000 CFU Group B Streptococcus
		16.79	3	100,000 CFU S. saprophyticus
		16.88	4	100,000 CFU S. saprophyticus
UTI 40	3	7.38	1	100,000 CFU E. coli
		7.48	2	100,000 CFU E. coli
		7.62	3	100,000 CFU E. coli
UTI 41	3	3.87	1	100,000 CFU E. coli
		4.04	2	100,000 CFU E. coli
		11.15	3	100,000 CFU E. coli
UTI 42	4	7.06	1	100,000 CFU E. coli
		7.32	2	100,000 CFU E. coli
		7.7	3	100,000 CFU E. coli
		7.79	4	100,000 CFU E. coli
